# Supplementary material for: Multiscale Modeling and Dynamic Mutational Profiling of Binding Energetics and Immune Escape for Class I Antibodies with SARS-CoV-2 Spike Protein: Dissecting Mechanisms of High Resistance to Viral Escape Against Emerging Variants
Source: Viruses. 2025 Jul 23;17(8):1029. doi: 10.3390/v17081029 (PMC12390076; doi:10.3390/v17081029)
Supplement: Supplementary file 1 [file viruses-17-01029-s001.zip]

Archive with 20 entries (18 files):
- viruses-3717688-supplementary/
- viruses-3717688-supplementary/SUPPLEMENTARY MATERIALS/
- viruses-3717688-supplementary/SUPPLEMENTARY MATERIALS/FigureS1.tif
- viruses-3717688-supplementary/SUPPLEMENTARY MATERIALS/FigureS10.tif
- viruses-3717688-supplementary/SUPPLEMENTARY MATERIALS/FigureS2.tif
- viruses-3717688-supplementary/SUPPLEMENTARY MATERIALS/FigureS3.tif
- viruses-3717688-supplementary/SUPPLEMENTARY MATERIALS/FigureS4.tif
- viruses-3717688-supplementary/SUPPLEMENTARY MATERIALS/FigureS5.tif
- viruses-3717688-supplementary/SUPPLEMENTARY MATERIALS/FigureS6.tif
- viruses-3717688-supplementary/SUPPLEMENTARY MATERIALS/FigureS7.tif
- viruses-3717688-supplementary/SUPPLEMENTARY MATERIALS/FigureS8.tif
- viruses-3717688-supplementary/SUPPLEMENTARY MATERIALS/FigureS9.tif
- viruses-3717688-supplementary/SUPPLEMENTARY MATERIALS/SUPPLEMENTARY_MATERIALS_VIRUSES_REVISION.pdf
- viruses-3717688-supplementary/SUPPLEMENTARY MATERIALS/Table S1.pdf
- viruses-3717688-supplementary/SUPPLEMENTARY MATERIALS/Table S2.pdf
- viruses-3717688-supplementary/SUPPLEMENTARY MATERIALS/Table S3.pdf
- viruses-3717688-supplementary/SUPPLEMENTARY MATERIALS/Table S4.pdf
- viruses-3717688-supplementary/SUPPLEMENTARY MATERIALS/Table S5.pdf
- viruses-3717688-supplementary/SUPPLEMENTARY MATERIALS/Table S6.pdf
- viruses-3717688-supplementary/SUPPLEMENTARY MATERIALS/Table S7.pdf
